# Supplementary material for: Varus-valgus native knee laxity in extension displays an almost rectangular pattern and does not correlate with lower limb alignment
Source: PLoS One. 2024 Nov 12;19(11):e0313402. doi: 10.1371/journal.pone.0313402 (PMC11556695; doi:10.1371/journal.pone.0313402)
Supplement: S1 Data — (XLSX) [file pone.0313402.s001.xlsx]

## Sheet: Sheet1
Sex	Age	Absolute varus	Absolute valgus	Neutral	Relative Varus	Relative Valgus	Difference of Relative Varus Valgus	mHKA	MPTA	LDFA
M	39	4.6	-1.2	1.2	3.4	2.4	1	-4	83.6	86.3
M	39	4.6	-2.2	0.6	4	2.8	1.2	-2.3	83.8	85.7
F	41	3.3	-2.7	-0.3	3.6	2.4	1.2	-0.2	86.7	86.4
F	41	5.1	-1.4	-0.1	5.2	1.3	3.9	-2.1	83.4	85.1
M	35	1.9	-1.7	0.4	1.5	2.1	-0.6	-0.3	87.8	87.4
M	35	3.6	-1.4	0	3.6	1.4	2.2	1.3	87.9	86.6
M	40	3.2	-2.4	0.3	2.9	2.7	0.2	-9.6	80.9	90.2
M	40	4.5	-2.6	0.1	4.4	2.7	1.7	-5.5	82.2	86.9
M	24	3	-3.3	-1	4	2.3	1.7	-5	82.5	87.6
M	24	3.3	-3.4	-0.4	3.7	3	0.7	-5.5	82.1	86.7
M	28	2.4	-0.8	1	1.4	1.8	-0.4	-0.4	85.7	86.6
M	28	2.9	-2	1.1	1.8	3.1	-1.3	-3.2	84.9	87.2
M	31	3.3	-4	0	3.3	4	-0.7	-0.7	85.8	86
M	31	2.9	-2.1	-0.1	3	2	1	-1	85	85.5
M	26	5.9	-2.6	1.8	4.1	4.4	-0.3	-5.6	84.4	88.7
M	26	4.6	-1.9	1.2	3.4	3.1	0.3	2	85.8	87.3
M	40	5	-2.7	0.6	4.4	3.3	1.1	-0.4	86.9	85.9
M	40	4.6	-3.7	0.1	4.5	3.8	0.7	-1	84.7	85.8
F	24	7.6	-1.4	2.2	5.4	3.6	1.8	-2.4	85.1	84.5
F	24	5.6	-1	2.4	3.2	3.4	-0.2	-1.6	85.4	84.6
M	23	6.2	-2.6	1.6	4.6	4.2	0.4	-1.4	87.1	88.4
F	26	6	-1.2	1.4	4.6	2.6	2	-1.8	86.1	85
M	31	2.7	-2	0	2.7	2	0.7	-2.2	83.8	84.4
M	31	1.9	-3	0.3	1.6	3.3	-1.7	-5.4	81.5	86.7
M	28	1.9	-3.3	0.6	1.3	3.9	-2.6	-0.7	87.2	86.2
M	28	4.1	-1.3	1.2	2.9	2.5	0.4	1.5	87.4	85.8
F	24	3.9	-2.4	-0.1	4	2.3	1.7	-1	86.5	87.9
F	24	4.4	-3.1	0.4	4	3.5	0.5	1.3	86.2	85.1
F	24	2.2	-3.1	-0.5	2.7	2.6	0.1	-0.6	85.7	84.5
F	24	2.3	-1.4	0	2.3	1.4	0.9	-0.6	85.6	85.3
M	30	2.7	-1.2	-0.3	3	0.9	2.1	-6.7	81	86.3
M	30	3	-2.1	0	3	2.1	0.9	-4.9	81.4	84.9
M	24	3.5	-3.8	-0.4	3.9	3.4	0.5	-1.9	85	86.9
M	24	2.7	-3.9	-1.4	4.1	2.5	1.6	-2.1	83	86
F	24	5.9	-2.3	1.2	4.7	3.5	1.2	-1.2	83.7	84.5
F	24	3.8	-3.3	0.7	3.1	4	-0.9	-1.1	82.3	83.3
F	24	6.9	-1.6	2.7	4.2	4.3	-0.1	-3.2	85.2	87.6
F	24	5.2	-2.7	1.5	3.7	4.2	-0.5	-3.9	83.9	87.1
F	45	7.4	-5	0.3	7.1	5.3	1.8	2.7	88.7	84.7
F	45	7.7	-4.3	1.1	6.6	5.4	1.2	2.2	88.1	84.2
F	39	5.1	-1.2	1.5	3.6	2.7	0.9	1.7	87.3	84.3
F	39	2.9	-1.6	1	1.9	2.6	-0.7	-1.6	85.6	86.9
M	48	3.6	-1.8	-0.2	3.8	1.6	2.2	1.8	87.2	85.2
M	48	2.9	-2.4	0.2	2.7	2.6	0.1	-1.4	84.5	85.9
M	36	3.7	-1.5	1	2.7	2.5	0.2	-1.2	84.9	83.4
M	36	3	-1.3	0.8	2.2	2.1	0.1	1.7	84.4	82.2
M	36	5.1	-4	0.5	4.6	4.5	0.1	-3.3	84.4	87.9
M	36	3.5	-3.2	-0.1	3.6	3.1	0.5	-2.7	83.5	86
M	35	1.2	-1.4	0.2	1	1.6	-0.6	-1.1	83.2	84.5
M	35	2.2	-1.1	0.7	1.5	1.8	-0.3	-2.7	83.2	86.1
F	22	6.2	-1.2	2	4.2	3.2	1	-3.4	83.9	85.9
F	22	6.9	-2.7	2.9	4	5.6	-1.6	-2.5	83.5	84.3
F	28	4	-3.6	0.2	3.8	3.8	0	-2.4	84.5	86.7
F	28	4.4	-2.9	0.9	3.5	3.8	-0.3	-2.7	87	90
F	44	5.1	-3.1	-0.3	5.4	2.8	2.6	-1.7	82.8	85.5
F	44	4.3	-2.9	-0.5	4.8	2.4	2.4	-3.6	81.3	85.2
F	45	7.7	-4.1	0	7.7	4.1	3.6	-5.4	87.6	91.9
F	45	6.1	-2.6	2.3	3.8	4.9	-1.1	-8.8	85.4	92.9
F	23	6.3	-1.2	1.2	5.1	2.4	2.7	-1.2	86.5	87.3
F	23	4.6	-1.6	0.3	4.3	1.9	2.4	-3.5	84.7	88.3
M	58	3.7	-0.4	1.6	2.1	2	0.1	-0.6	84.6	83.8
M	58	4.4	-0.2	1.5	2.9	1.7	1.2	-0.5	85.9	83.9
M	57	3	-2.8	-0.7	3.7	2.1	1.6	0.1	84.9	84.9
M	57	3.9	-2.7	0	3.9	2.7	1.2	2.3	86	83.6
Average	33.6719	4.22031	-2.3375	0.6	3.62031	2.9375	0.682812	-1.89375	84.8562	86.1312
SD	9.81716	1.57502	1.03176	0.896521	1.29918	1.0453	1.24154	2.52938	1.88629	1.91163
